# Supplementary material for: Ultrasonic-Assisted Extraction of Dictyophora rubrovolvata Volva Proteins: Process Optimization, Structural Characterization, Intermolecular Forces, and Functional Properties
Source: Foods. 2024 Apr 20;13(8):1265. doi: 10.3390/foods13081265 (PMC11049406; doi:10.3390/foods13081265)
Supplement: Supplementary file 1 [file foods-13-01265-s001.zip]

Archive with 1 entries (1 files):
- foods-2944270-supplementary.pdf
